# Supplementary material for: Self-Powered Flow Rate Sensing via a Single-Electrode Flowing Liquid Based Triboelectric Nanogenerator
Source: Micromachines (Basel). 2024 Mar 13;15(3):384. doi: 10.3390/mi15030384 (PMC10972509; doi:10.3390/mi15030384)
Supplement: Supplementary file 1 [file micromachines-15-00384-s001.zip]

Archive with 1 entries (1 files):
- micromachines-2873890-supplementary.pdf
